# Supplementary material for: Comparative mitogenome analyses uncover mitogenome features and phylogenetic implications of the subfamily Cobitinae
Source: BMC Genomics. 2021 Jan 14;22:50. doi: 10.1186/s12864-020-07360-w (PMC7809818; doi:10.1186/s12864-020-07360-w)
Supplement: Supplementary file 2 — Additional file 2: Table S2. Length, base composition and skewness of Cobitinae fish mitogenomes. [file 12864_2020_7360_MOESM2_ESM.xlsx]

## Sheet: Sheet1
Supplementary Table 2. Length, base composition and skewness of Cobitinae fish mitogenomes.
		Length						A+T %						AT-skew						GC-skew
NO.	Species	whole mitogenome	PCGs	tRNAs	rRNAs	OL	CR	whole mitogenome	PCGs	tRNAs	rRNAs	OL	CR	whole mitogenome	PCGs	tRNAs	rRNAs	OL	CR	whole mitogenome	PCGs	tRNAs	rRNAs	OL	CR
1	Cobitis macrostigma	16634	11472	1557	2627	29	917	58.2722	58.7779	55.1702	55.3483	34.4828	66.3032	0.0126896	-0.0704434	0.024447	0.200825	0.2	0.0361842	-0.204726	-0.230281	0.0372493	-0.028133	0.0526316	-0.152104
2	Acantopsis choirorhynchos	16600	11435	1561	2643	29	924	56.5964	56.6244	54.2601	54.5592	41.3793	66.9913	0.0918574	0.0137452	0.0247934	0.257975	-0.166667	0.0500808	-0.258015	-0.281855	0.0364146	-0.0791007	0.0588235	-0.17377
3	Acanthopsoides gracilentus	16603	11430	1561	2642	29	919	56.291	56.3955	54.3242	53.6715	34.4828	66.1589	0.09052	-0.00279243	0.0235849	0.265162	0	0.111842	-0.247899	-0.266453	0.0462833	-0.0849673	-0.0526316	-0.18328
4	Canthophrys gongota	16561	11425	1558	2628	30	901	56.6934	56.6127	54.8139	54.3379	43.3333	68.3685	0.0957503	0.00896722	0.0444965	0.289916	0.0769231	0.0422078	-0.2599	-0.281017	0.0142045	-0.095	-0.0588235	-0.192982
5	Cobitis biwae	16642	11435	1559	2633	29	917	58.5867	58.9943	54.8428	56.1717	44.8276	66.5213	0.0186667	-0.0672991	0.019883	0.218391	-0.0769231	0.0360656	-0.210969	-0.231819	0.0397727	-0.0433276	0.125	-0.179153
6	Cobitis choii	16566	11429	1554	2627	29	913	57.5576	57.9841	54.3115	54.7012	34.4828	67.0318	0.0170949	-0.0713747	0.0165877	0.209464	0.2	0.0359477	-0.208932	-0.230321	0.0422535	-0.0403361	0.0526316	-0.156146
7	Cobitis elongatoides	16541	11438	1561	2606	29	/	57.8925	58.2095	55.4773	55.3722	31.0345	/	0.014411	-0.068489	0.00923788	0.214137	-0.111111	/	-0.203733	-0.230126	0.0503597	-0.0404127	0.2	/
8	Cobitis granoei	16636	11472	1557	2627	29	915	58.3253	58.8389	55.0417	55.4244	34.4828	66.4481	0.0116459	-0.0717037	0.0245041	0.199176	0.2	0.0361842	-0.203808	-0.229987	0.0371429	-0.0264731	0.0526316	-0.14658
9	Cobitis lutheri	16639	11461	1558	2629	30	985	58.7776	59.2444	55.0706	56.6375	30	65.8883	0.00920245	-0.0789396	0.016317	0.207522	0.111111	0.0292758	-0.199883	-0.224577	0.0314286	-0.0333333	0.142857	-0.136905
10	Cobitis minamorii minamorii	16645	11471	1557	2633	29	919	58.7023	59.2974	54.8491	55.9818	34.4828	65.8324	0.00788046	-0.0782123	0.0210773	0.200825	0.2	0.0214876	-0.20192	-0.226815	0.0440967	-0.028133	0.0526316	-0.165605
11	Cobitis matsubarai	16574	11428	1558	2625	30	917	58.4952	58.9079	54.4288	56.5333	36.6667	66.4122	0.012687	-0.0754605	0.0165094	0.211669	-0.0909091	0.0311987	-0.208024	-0.230409	0.0394366	-0.0405522	0.0526316	-0.155844
12	Cobitis nalbanti	16631	11437	1553	2633	29	921	58.4391	58.8091	54.8616	56.5515	27.5862	65.9066	0.0136845	-0.0746357	0.0211268	0.212895	0	0.0378913	-0.203125	-0.22734	0.0442225	-0.034965	0.142857	-0.140127
13	Cobitis sp.(1)	16570	11428	1557	2625	30	914	58.0688	58.3654	54.0141	56.3429	40	66.4114	0.0122636	-0.0722639	0.0249703	0.202164	0.166667	0.0181219	-0.206102	-0.23203	0.027933	-0.0314136	0.111111	-0.166124
14	Cobitis sp. (2)	16576	11429	1558	2628	29	916	57.0343	57.1529	54.3646	55.175	34.4828	65.9389	0.0319442	-0.0526638	0.0224321	0.216552	-0.2	0.0496689	-0.223533	-0.252604	0.0323488	-0.0441426	0.263158	-0.108974
15	Cobitis sp.(3)	16571	11427	1559	2632	30	913	57.4498	57.7492	54.0731	55.5471	36.6667	65.4984	0.0243697	-0.0665252	0.024911	0.232558	-0.0909091	0.0367893	-0.210892	-0.231152	0.0363128	-0.042735	0.0526316	-0.174603
16	Cobitis striata (1)	16646	11472	1556	2634	29	919	58.6147	59.1527	54.8843	56.1503	34.4828	65.6148	0.0097366	-0.0760389	0.0187354	0.210277	0.2	0.0315091	-0.203658	-0.229193	0.045584	-0.038961	0.0526316	-0.164557
17	Cobitis striata (2)	16572	11429	1514	2624	30	916	58.3394	58.8153	54.2272	55.9832	36.6667	65.8297	0.010964	-0.0803332	0.00609013	0.217155	-0.0909091	0.0480929	-0.202781	-0.223709	0.041847	-0.0406926	0.0526316	-0.188498
18	Cobitis striata striata	16631	11435	1557	2632	29	922	58.7096	59.1692	55.2344	56.383	41.3793	65.8351	0.00368701	-0.0860183	0.0209302	0.203504	0.166667	0.0247117	-0.199359	-0.218248	0.0416069	-0.0348432	0.0588235	-0.168254
19	Cobitis sinensis	16552	11420	1536	2613	28	/	57.7272	57.8371	54.7526	56.1424	28.5714	/	0.0365254	-0.0428463	0.0225922	0.203817	0	/	-0.227383	-0.256075	0.0244604	-0.0366492	0.2	/
20	Cobitis takatsuensis (1)	16647	11481	1558	2631	29	990	58.1186	58.4966	54.8139	55.8723	44.8276	65.5556	0.0220155	-0.0652174	0.0327869	0.22585	-0.0769231	0.0570108	-0.214286	-0.233998	0.0255682	-0.047373	0.125	-0.184751
21	Cobitis takatsuensis (2)	16578	11426	1558	2629	30	917	57.4376	57.5529	54.2362	55.6105	36.6667	66.6303	0.0184835	-0.0693431	0.0201183	0.213406	-0.0909091	0.0409165	-0.211735	-0.240412	0.0462833	-0.0402742	0.0526316	-0.130719
22	Iksookimia longicorpa	16624	11439	1559	2633	30	910	57.5614	57.7323	53.8165	56.0957	33.3333	66.4835	0.0239314	-0.063295	0.0178784	0.217332	-0.2	0.0115702	-0.217009	-0.242192	0.0388889	-0.0397924	0.2	-0.134426
23	Kichulchoia multifasciata	16643	11471	1557	2632	30	913	57.4656	57.6933	54.2068	55.6231	36.6667	65.8269	0.0282309	-0.0574192	0.0260664	0.218579	-0.0909091	0.0349418	-0.220511	-0.247888	0.0350631	-0.0410959	0.157895	-0.153846
24	Koreocobitis naktongensis	16563	11425	1558	2628	30	910	56.5779	56.4989	54.4929	54.6423	40	67.4725	0.0474869	-0.0373354	0.024735	0.239554	0	0.0586319	-0.236374	-0.262777	0.0437236	-0.0620805	0.111111	-0.195946
25	Kottelatlimia pristes	16588	11424	1557	2638	27	927	54.1657	53.5889	53.5645	53.3738	33.3333	65.5879	0.111408	0.0290755	0.0359712	0.27983	-0.111111	0.0625	-0.276864	-0.304791	0.0401107	-0.095935	0.111111	-0.210031
26	Lepidocephalichthys annandalei	16335	11428	1560	2630	29	/	59.1429	59.153	56.5385	56.2738	41.3793	/	0.0321913	-0.0449704	0.0272109	0.210811	-0.166667	/	-0.243332	-0.266924	0.0324484	-0.0608696	0.0588235	/
27	Lepidocephalichthys guntea	16566	11427	1559	2623	30	920	57.0506	57.2504	55.0994	55.0896	40	64.0217	0.0263464	-0.0617548	0.00116414	0.220761	-0.166667	0.0152801	-0.244413	-0.27042	0.0514286	-0.0747029	0.111111	-0.190332
28	Lepidocephalichthys hasselti	15897	11440	1559	2615	29	/	59.9987	61.1976	57.0879	56.4818	41.3793	/	0.0144684	-0.0744179	0.0157303	0.210562	-0.166667	/	-0.236672	-0.254337	0.0553064	-0.0702988	0.176471	/
29	Lepidocephalichthys micropogon	16608	11428	1561	2619	29	961	57.7553	57.6479	55.5413	56.3574	37.931	67.0135	0.0433695	-0.0431087	0.00346021	0.219512	-0.0909091	0.00931677	-0.251425	-0.283058	0.0432277	-0.0393701	0.111111	-0.173502
30	Lepidocephalichthys sp.	15917	11428	1562	2620	29	/	56.6376	56.5278	55.1857	55.8015	37.931	/	0.036051	-0.0501548	0.0162413	0.21751	-0.0909091	/	-0.238192	-0.26087	0.0314286	-0.0639033	0.111111	/
31	Lepidocephalus macrochir	16556	11422	1555	2651	29	872	56.475	55.7958	55.6913	55.7148	41.3793	69.3807	0.0774332	-0.00768869	0.0115473	0.237644	0	0.061157	-0.28615	-0.306001	0.04209	-0.0800681	0.0588235	-0.340824
32	Misgurnus anguillicaudatus (1)	16646	11472	1558	2632	29	918	57.9659	58.3682	54.8139	55.8511	27.5862	65.5773	0.0247694	-0.0558542	0.0163934	0.210884	0	0.0299003	-0.220523	-0.248744	0.0426136	-0.0378657	0.142857	-0.170886
33	Misgurnus anguillicaudatus (2)	16645	11472	1558	2632	29	917	57.9814	58.3333	54.878	56.003	27.5862	65.6489	0.0258004	-0.0558876	0.0175439	0.211669	0	0.0365449	-0.221333	-0.248536	0.0412518	-0.0397237	0.142857	-0.168254
34	Misgurnus anguillicaudatus (3)	16643	11472	1558	2629	29	918	57.9403	58.3595	54.6855	55.8768	27.5862	65.2505	0.0245774	-0.0575056	0.0211268	0.211709	0	0.0317195	-0.22	-0.246808	0.0368272	-0.037931	0.142857	-0.166144
35	Misgurnus anguillicaudatus (4)	16643	11472	1558	2629	29	918	57.9042	58.3421	54.5571	55.8007	27.5862	65.2505	0.0245927	-0.057224	0.0188235	0.211997	0	0.0317195	-0.220097	-0.247541	0.039548	-0.0378657	0.142857	-0.166144
36	Misgurnus anguillicaudatus (5)	16644	11472	1557	2631	29	918	58.1411	58.5077	54.9775	56.0623	27.5862	66.0131	0.0249044	-0.056615	0.0186916	0.210847	0	0.0330033	-0.221186	-0.248319	0.0413695	-0.0397924	0.142857	-0.160256
37	Misgurnus anguillicaudatus (6)	16646	11477	1556	2632	29	918	57.9839	58.2731	55.0129	55.965	27.5862	66.122	0.0271446	-0.0535287	0.0163551	0.209776	0.25	0.0345964	-0.221904	-0.248277	0.0371429	-0.0405522	0.142857	-0.163987
38	Misgurnus anguillicaudatus (7)	16646	11473	1563	2633	29	923	58.026	58.3544	55.0224	55.9438	27.5862	65.6555	0.0228802	-0.0572069	0.0139535	0.205703	0	0.0330033	-0.217976	-0.246547	0.0384068	-0.0362069	0.142857	-0.160883
39	Misgurnus anguillicaudatus (8)	16647	11472	1558	2632	29	919	58.1486	58.4728	54.878	56.231	31.0345	65.9412	0.0231405	-0.0599284	0.0128655	0.206757	0.111111	0.0462046	-0.217167	-0.242653	0.0469417	-0.0364583	0.1	-0.169329
40	Misgurnus anguillicaudatus (9)	16646	11471	1563	2632	29	922	57.6835	57.9461	54.7665	55.6991	27.5862	65.7267	0.0247865	-0.0585226	0.0140187	0.212824	0	0.0330033	-0.218058	-0.244196	0.0438472	-0.0394511	0.142857	-0.158228
41	Misgurnus anguillicaudatus (10)	16645	11472	1558	2632	29	917	57.657	57.8801	54.7497	55.8511	27.5862	65.7579	0.0267792	-0.0560241	0.0222743	0.213605	0	0.0414594	-0.219069	-0.245033	0.035461	-0.0413081	0.142857	-0.165605
42	Misgurnus anguillicaudatus (11)	16634	11390	1553	2623	29	918	57.7432	57.9719	54.6684	56.1952	27.5862	65.7952	0.025924	-0.0573982	0.024735	0.213026	0	0.0463576	-0.218666	-0.24671	0.0369318	-0.0374238	0.142857	-0.159236
43	Misgurnus anguillicaudatus (12)	16641	11471	1558	2629	29	917	57.809	58.1118	54.878	55.8387	27.5862	65.3217	0.029106	-0.0555056	0.0269006	0.216621	0	0.0383973	-0.221478	-0.249116	0.0412518	-0.0353144	0.142857	-0.138365
44	Misgurnus anguillicaudatus (13)	16647	11433	1558	2629	29	912	58.1126	56.6343	54.8139	55.0019	37.931	67.5439	0.0235683	-0.0597683	0.030445	0.228216	-0.272727	0.0681818	-0.21784	-0.247277	0.0227273	-0.0532544	0.333333	-0.128378
45	Misgurnus anguillicaudatus (14)	16565	11433	1558	2629	29	912	56.7341	56.6343	54.8139	55.0019	37.931	67.5439	0.030432	-0.0597683	0.030445	0.228216	-0.272727	0.0681818	-0.219757	-0.247277	0.0227273	-0.0532544	0.333333	-0.128378
46	Misgurnus bipartitus	16636	11471	1563	2628	29	916	57.7422	57.9548	55.0864	56.0122	27.5862	65.5022	0.0318551	-0.0550542	0.029036	0.21875	0	0.0466667	-0.225605	-0.250674	0.034188	-0.0415225	0.142857	-0.151899
47	Misgurnus mizolepis	16571	11429	1558	2632	29	913	56.6834	56.5491	54.6213	55.0532	37.931	67.5794	0.0314064	-0.058951	0.0340776	0.225673	-0.0909091	0.0632091	-0.222067	-0.249698	0.0212164	-0.0498732	0.222222	-0.141892
48	Misgurnus mohoity	16566	11428	1558	2627	29	915	56.5556	56.4141	54.3004	55.0818	41.3793	67.3224	0.0317003	-0.0522724	0.0307329	0.224603	-0.166667	0.0487013	-0.22829	-0.256374	0.0365169	-0.0576271	0.176471	-0.16388
49	Misgurnus nikolskyi	16570	11430	1557	2626	29	920	56.3549	56.1505	54.4637	55.0647	41.3793	66.6304	0.0301992	-0.0548457	0.0306604	0.224066	-0.166667	0.0538336	-0.224004	-0.2498	0.0352609	-0.0559322	0.176471	-0.159609
50	Niwaella delicata	16571	11427	1558	2643	29	913	57.5946	57.7754	54.1078	55.5051	37.931	67.5794	0.0224225	-0.0578613	0.0225386	0.198364	-0.0909091	0.0243112	-0.216735	-0.249326	0.034965	-0.0357143	0.222222	-0.101351
51	Paramisgurnus dabryanus (1)	16570	11429	1558	2632	29	912	56.6385	56.4791	54.6855	55.0912	37.931	67.4342	0.0320725	-0.059024	0.0328638	0.226207	-0.0909091	0.0666667	-0.222547	-0.249296	0.0226629	-0.0507614	0.222222	-0.144781
52	Paramisgurnus dabryanus (2)	16571	11428	1558	2632	29	913	56.7196	56.5978	54.5571	55.0532	37.931	67.6889	0.0311735	-0.05906	0.0329412	0.222912	-0.272727	0.0647249	-0.221695	-0.249597	0.0225989	-0.0481826	0.333333	-0.138983
53	Paramisgurnus dabryanus (3)	16570	11433	1559	2631	29	913	56.5782	56.4244	54.7787	54.9981	37.931	67.3604	0.0308267	-0.0587506	0.0327869	0.228749	-0.0909091	0.0699187	-0.21918	-0.24729	0.0212766	-0.0523649	0.222222	-0.127517
54	Pangio anguillaris	16602	11432	1559	2635	29	928	55.5596	55.3097	54.8428	53.1689	44.8276	67.0259	0.0843452	-0.00173968	0.0128655	0.269094	-0.0769231	0.0450161	-0.260775	-0.282834	0.0511364	-0.0842788	0.125	-0.196078
55	Pangio cuneovirgata	16596	11427	1561	2636	29	927	55.2965	54.8525	55.0929	53.8695	41.3793	66.1273	0.101449	0.0210593	0.0116279	0.270423	-0.166667	0.0440457	-0.274835	-0.299089	0.0442225	-0.0921053	0.0588235	-0.22293
56	Pangio kuhlii	16601	11428	1562	2634	30	932	55.3822	55.154	55.1857	53.4548	30	64.9142	0.0972373	0.0198318	0.0116009	0.274148	-0.111111	0.031405	-0.27096	-0.299512	0.0428571	-0.096248	0.142857	-0.186544
57	Pangio oblonga	16599	11427	1561	2633	30	934	55.4672	55.0626	55.4132	53.8549	36.6667	66.06	0.104594	0.0247934	0.0150289	0.263752	-0.0909091	0.0632091	-0.279762	-0.303603	0.0373563	-0.0897119	0.0526316	-0.211356
58	Microcobitis sp.	16549	11427	1558	2622	29	908	57.0246	57.1191	55.0706	55.0725	34.4828	65.5286	0.015577	-0.0712425	0.027972	0.225762	0	0.00168067	-0.223566	-0.249796	0.0314286	-0.0509338	0.0526316	-0.182109
	MAX	16647	11481	1563	2651	30	990	59.9987	61.1976	57.0879	56.6375	44.8276	69.3807	0.111408	0.0290755	0.0444965	0.289916	0.25	0.111842	-0.199359	-0.218248	0.0553064	-0.0264731	0.333333	-0.101351
	MIN	15897	11390	1514	2606	27	872	54.1657	53.5889	53.5645	53.1689	27.5862	64.0217	0.00368701	-0.0860183	0.00116414	0.198364	-0.272727	0.00168067	-0.28615	-0.306001	0.0142045	-0.096248	-0.0588235	-0.340824
	AVERAGE	16576.2	11442.8	1557.21	2629.74	29.1724	919.981	57.455	57.588	54.8103	55.4578	35.2072	66.3182	0.0346597	-0.0503933	0.0214731	0.22327	-0.0371962	0.0419669	-0.226322	-0.251752	0.0372631	-0.0505447	0.12906	-0.166055
	STDEV	136.943	21.5946	6.81525	7.02767	0.534361	17.0469	1.05691	1.3503	0.570233	0.849109	5.45517	0.949459	0.027696	0.0289319	0.00835017	0.02162	0.127042	0.0186724	0.0216441	0.0215999	0.00855033	0.0192349	0.0798539	0.0346767
