# Supplementary material for: Comparative mitogenome analyses uncover mitogenome features and phylogenetic implications of the subfamily Cobitinae
Source: BMC Genomics. 2021 Jan 14;22:50. doi: 10.1186/s12864-020-07360-w (PMC7809818; doi:10.1186/s12864-020-07360-w)
Supplement: Supplementary file 3 — Additional file 3: Table S3. Start and stop codons of 13 PCGs in Cobitinae mitogenomes. [file 12864_2020_7360_MOESM3_ESM.xlsx]

## Sheet: Sheet1
Supplementary Table 3 Start and stop codons of 13 PCGs in Cobitinae mitogenomes.
	ND1	ND1	ND2	ND2	COX I	COX I	COX II	COX II	ATP8	ATP8	ATP6	ATP6	COX III	COX III	ND3	ND3	ND4L	ND4L	ND4	ND4	ND5	ND5	ND6	ND6	Cyt b	Cyt b
species name	strat codon	stop codon	strat codon	stop codon	strat codon	stop codon	strat codon	stop codon	strat codon	stop codon	strat codon	stop codon	strat codon	stop codon	strat codon	stop codon	strat codon	stop codon	strat codon	stop codon	strat codon	stop codon	strat codon	stop codon	strat codon	stop codon
Canthophrys gongota	ATG	TAA	ATG	T--	GTG	TAA	ATG	T--	ATG	TAA	ATG	TA-	ATG	TA-	ATG	TA-	ATG	TAA	ATG	TA-	ATG	TAA	ATG	TAG	ATG	TAA
Cobitis nalbanti	ATG	TAA	ATG	T--	GTG	TAA	ATG	TAA	ATG	TAA	ATG	TAA	ATG	TA-	ATG	T--	ATG	TAA	ATG	TA-	ATG	TAG	ATG	TAA	ATG	T--
Cobitis biwae	ATG	TAG	ATG	T--	GTG	TAA	ATG	TAA	ATG	TAA	ATG	TA-	ATG	T--	ATG	T--	ATG	TAA	ATG	TA-	ATG	TAA	ATG	TAA	ATG	T--
Cobitis choii	ATG	TAA	ATG	T--	GTG	TAA	ATG	T--	ATG	TAA	ATG	TAA	ATG	T--	ATG	TA-	ATG	TAA	ATG	TA-	ATG	TAA	ATG	TAA	ATG	T--
Cobitis elongatoides	ATG	TAA	ATG	T--	GTG	TAA	ATG	T--	ATG	TAA	ATG	TAA	ATG	T--	ATG	TA-	ATG	TAA	ATG	TA-	ATG	AGA	ATG	TAA	ATG	T--
Cobitis granoei	ATG	TAA	ATG	T--	GTG	TAA	ATG	TAA	ATG	TAA	ATG	TAA	ATG	T--	ATG	T--	ATG	TAA	ATG	TA-	ATG	TAA	ATG	TAA	ATG	T--
Cobitis lutheri	ATG	TAA	ATG	T--	GTG	TAA	ATG	T--	ATG	TAA	ATG	TAA	ATG	T--	ATG	T--	ATG	TAA	ATG	TA-	ATG	TAG	ATG	TAA	ATG	T--
Cobitis macrostigma	ATG	TAA	ATG	T--	GTG	TAA	ATG	TAA	ATG	TAA	ATG	TAA	ATG	T--	ATG	T--	ATG	TAA	ATG	TA-	ATG	TAA	ATG	TAA	ATG	T--
Cobitis minamorii minamorii	ATG	TAA	ATG	T--	GTG	TAA	ATG	TAG	ATG	TAA	ATG	TA-	ATG	T--	ATG	T--	ATG	TAA	ATG	TA-	ATG	TAA	ATG	TAA	ATG	T--
Cobitis matsubarai	ATG	TAA	ATG	T--	GTG	TAA	ATG	T--	ATG	TAA	ATG	TA-	ATG	T--	ATG	TA-	ATG	TAA	ATG	TA-	ATG	TAA	ATG	TAA	ATG	T--
Cobitis striata (2)	ATG	TAA	ATG	T--	GTG	TAA	ATG	T--	ATG	TAA	ATG	TAA	ATG	T--	ATG	TA-	ATG	TAA	ATG	TA-	ATG	TAA	ATG	TAA	ATG	T--
Cobitis striata (1)	ATG	TAA	ATG	T--	GTG	TAA	ATG	TAG	ATG	TAA	ATG	TAA	ATG	T--	ATG	T--	ATG	TAA	ATG	TA-	ATG	TAA	ATG	TAA	ATG	T--
Cobitis sp. (1)	ATG	TAA	ATG	T--	GTG	TAA	ATG	T--	ATG	TAA	ATG	TA-	ATG	T--	ATG	TA-	ATG	TAA	ATG	TA-	ATG	TAA	ATG	TAA	ATG	T--
Cobitis sp. (3)	ATG	TAA	ATG	T--	GTG	TAA	ATG	T--	ATG	TAA	ATG	TA-	ATG	T--	ATG	T--	ATG	TAA	ATG	TA-	ATG	TAA	ATG	TAG	ATG	T--
Cobitis sp. (2)	ATG	TAA	ATG	T--	GTG	TAA	ATG	T--	ATG	TAA	ATG	TA-	ATG	T--	ATG	TAA	ATG	TAA	ATG	TA-	ATG	TAA	ATG	TAG	ATG	T--
Cobitis striata striata	ATG	TAA	ATG	T--	GTG	TAA	ATG	TAA	ATG	TAA	ATG	TA-	ATG	T--	ATG	T--	ATG	TAA	ATG	TA-	ATG	TAA	ATG	TAA	ATG	T--
Cobitis takatsuensis (1)	ATG	TAG	ATG	T--	GTG	TAA	ATG	TAA	ATG	TAA	ATG	TAA	ATG	T--	ATG	T--	ATG	TAA	ATG	TA-	ATG	AGA	ATG	TAA	ATG	T--
Cobitis takatsuensis (2)	ATG	TAA	ATG	T--	GTG	TAA	ATG	T--	ATG	TAA	ATG	TA-	ATG	T--	ATG	T--	ATG	TAA	ATG	T--	ATG	TAA	ATG	TAA	ATG	T--
Acanthopsoides gracilentus	ATG	TAA	ATG	T--	GTG	TAA	ATG	T--	ATG	TAA	ATG	TA-	ATG	TA-	ATG	TA-	ATG	TAA	ATG	TAA	ATG	TAA	ATG	TAA	ATG	T--
Kichulchoia multifasciata	ATG	TAA	ATG	T--	GTG	TAA	ATG	TAG	ATG	TAA	ATG	TA-	ATG	T--	ATG	T--	ATG	TAA	ATG	TA-	ATG	TAA	ATG	TAA	ATG	T--
Iksookimia longicorpa	ATG	TAA	ATG	T--	GTG	TAA	ATG	TAG	ATG	TAA	ATG	TAA	ATG	T--	ATG	T--	ATG	TAA	ATG	TA-	ATG	TAG	ATG	TAG	ATG	T--
Lepidocephalichthys annandalei	ATG	TAA	ATG	T--	GTG	TAA	ATG	T--	ATG	TAA	ATG	TA-	ATG	TA-	ATG	T--	ATG	TAA	ATG	TA-	ATG	TAG	ATG	TAA	ATG	T--
Lepidocephalichthys guntea	ATG	TAA	ATG	T--	GTG	TAA	ATG	T--	ATG	TAA	ATG	TA-	ATG	T--	ATG	T--	ATG	TAA	ATG	TA-	ATG	TAA	ATG	TAG	ATG	T--
Lepidocephalichthys hasselti	ATG	TAA	ATG	T--	GTG	TAA	ATG	T--	ATG	TAA	ATG	TA-	ATG	TA-	ATG	T--	ATG	TAA	ATG	TA-	ATG	TAA	ATG	TAG	ATG	T--
Lepidocephalichthys micropogon	ATG	TAG	ATG	T--	GTG	TAA	ATG	T--	ATG	TAA	ATG	TA-	ATG	TA-	ATG	T--	ATG	TAA	ATG	TA-	ATG	TAG	ATG	TAA	ATG	T--
Lepidocephalichthys sp.	ATG	TAA	ATG	T--	GTG	TAA	ATG	T--	ATG	TAA	ATG	TA-	ATG	TA-	ATG	T--	ATG	TAA	ATG	TA-	ATG	TAA	ATG	TAG	ATG	T--
Misgurnus anguillicaudatus (14)	ATG	TAA	ATG	TAA	GTG	TAA	ATG	T--	ATG	TAA	ATG	TAA	ATG	T--	ATG	TAA	ATG	TAA	ATG	TAG	ATG	TAA	ATG	TAA	ATG	T--
Misgurnus anguillicaudatus (11)	ATG	TAA	ATG	T--	ATG	TAA	ATG	TAA	ATG	TAA	ATG	TAA	ATG	T--	ATG	T--	ATG	TAA	ATG	T--	ATG	TAG	ATG	TAA	ATG	T--
Misgurnus anguillicaudatus (7)	ATG	TAA	ATG	T--	GTG	TAA	ATG	TAA	ATG	TAA	ATG	TAA	ATG	T--	ATG	TAG	ATG	TAA	ATG	T--	ATG	TAG	ATG	TAA	ATG	T--
Misgurnus anguillicaudatus (9)	ATG	TAA	ATG	T--	GTG	TAA	ATG	TAA	ATG	TAA	ATG	TAA	ATG	T--	ATG	T--	ATG	TAA	ATG	T--	ATG	TAG	ATG	TAA	ATG	T--
Misgurnus anguillicaudatus (4)	ATG	TAA	ATG	T--	GTG	TAA	ATG	TAA	ATG	TAA	ATG	TAA	ATG	T--	ATG	T--	ATG	TAA	ATG	TA-	ATG	TAG	ATG	TAA	ATG	T--
Misgurnus anguillicaudatus (10)	ATG	TAA	ATG	T--	GTG	TAA	ATG	TAA	ATG	TAA	ATG	TAA	ATG	T--	ATG	T--	ATG	TAA	ATG	TA-	ATG	TAG	ATG	TAA	ATG	T--
Misgurnus anguillicaudatus (1)	ATG	TAA	ATG	T--	GTG	TAA	ATG	TAA	ATG	TAA	ATG	TAA	ATG	T--	ATG	T--	ATG	TAA	ATG	TA-	ATG	TAG	ATG	TAA	ATG	T--
Misgurnus anguillicaudatus (3)	ATG	TAA	ATG	T--	GTG	TAA	ATG	TAA	ATG	TAA	ATG	TAA	ATG	T--	ATG	T--	ATG	TAA	ATG	TA-	ATG	TAG	ATG	TAA	ATG	T--
Misgurnus anguillicaudatus (5)	ATG	TAA	ATG	T--	GTG	TAA	ATG	TAA	ATG	TAA	ATG	TAA	ATG	T--	ATG	T--	ATG	TAA	ATG	TA-	ATG	TAG	ATG	TAA	ATG	T--
Misgurnus anguillicaudatus (2)	ATG	TAA	ATG	T--	GTG	TAA	ATG	TAA	ATG	TAA	ATG	TAA	ATG	T--	ATG	T--	ATG	TAA	ATG	TA-	ATG	TAG	ATG	TAA	ATG	T--
Misgurnus anguillicaudatus (8)	ATG	TAA	ATG	T--	GTG	TAA	ATG	TAA	ATG	TAA	ATG	TAA	ATG	T--	ATG	T--	ATG	TAA	ATG	TA-	ATG	TAA	ATG	TAA	ATG	T--
Misgurnus anguillicaudatus (6)	ATG	TAA	ATG	TAG	GTG	TAA	ATG	TAA	ATG	TAA	ATG	TAA	ATG	T--	ATG	TAG	ATG	TAA	ATG	TAG	ATG	TAG	ATG	TAA	ATG	T--
Misgurnus anguillicaudatus (12)	ATG	TAA	ATG	T--	GTG	TAA	ATG	TAG	ATG	TAA	ATG	TA-	ATG	T--	ATG	T--	ATG	TAA	ATG	TA-	ATG	TAA	ATG	TAA	ATG	T--
Misgurnus anguillicaudatus (13)	ATG	TAA	ATG	TAA	GTG	TAA	ATG	T--	ATG	TAA	ATG	TAA	ATG	T--	ATG	TAA	ATG	TAA	ATG	TAG	ATG	TAA	ATG	TAA	ATG	T--
Misgurnus bipartitus	ATG	TAA	ATG	T--	GTG	TAA	ATG	TAG	ATG	TAA	ATG	TAA	ATG	T--	ATG	T--	ATG	TAA	ATG	T--	ATG	TAA	ATG	TAA	ATG	T--
Misgurnus mizolepis	ATG	TAA	ATG	T--	GTG	TAA	ATG	T--	ATG	TAA	ATG	TAA	ATG	T--	ATG	TA-	ATG	TAA	ATG	TA-	ATG	TAA	ATG	TAA	ATG	T--
Misgurnus mohoity	ATG	TAG	ATG	T--	GTG	TAA	ATG	T--	ATG	TAA	ATG	TAA	ATG	T--	ATG	TA-	ATG	TAA	ATG	T--	ATG	TAA	ATG	TAA	ATG	T--
Misgurnus nikolskyi	ATG	TAG	ATG	TAG	GTG	TAA	ATG	T--	ATG	TAA	ATG	TAA	ATG	T--	ATG	TA-	ATG	TAA	ATG	T--	ATG	TAA	ATG	TAA	ATG	T--
Microcobitis sp.	ATG	TAA	ATG	T--	GTG	TAA	ATG	T--	ATG	TAA	ATG	TA-	ATG	T--	ATG	T--	ATG	TAA	ATG	TA-	ATG	TAA	ATG	TAG	ATG	T--
Niwaella delicata	ATG	TAA	ATG	T--	GTG	TAA	ATG	T--	ATG	TAA	ATG	TAA	ATG	T--	ATG	T--	ATG	TAA	ATG	T--	ATG	TAA	ATG	TAA	ATG	T--
Acantopsis choirorhynchos	ATG	TAA	ATG	TAG	GTG	TAG	ATG	T--	ATG	TAA	ATG	TAA	ATG	TAA	ATG	TAA	ATG	TAA	ATG	TAG	ATG	TAA	ATG	TAG	ATG	T--
Pangio anguillaris	ATG	TAA	ATG	TAG	GTG	TAA	ATG	T--	ATG	TAA	ATG	TAA	ATG	TA-	ATG	TA-	ATG	TAA	ATG	TA-	ATG	TAA	ATG	TAA	ATG	T--
Pangio cuneovirgata	ATG	TAG	ATG	T--	GTG	TAA	ATG	T--	ATG	TAA	ATG	TA-	ATG	T--	ATG	T--	ATG	TAA	ATG	TA-	ATG	TAA	ATG	TAA	ATG	T--
Paramisgurnus dabryanus (1)	ATG	TAA	ATG	TAA	GTG	TAA	ATG	T--	ATG	TAA	ATG	TAA	ATG	T--	ATG	TAA	ATG	TAA	ATG	TAG	ATG	TAA	ATG	TAA	ATG	T--
Paramisgurnus dabryanus (2)	ATG	TAA	ATG	T--	GTG	TAA	ATG	T--	ATG	TAA	ATG	TA-	ATG	T--	ATG	TA-	ATG	TAA	ATG	TA-	ATG	TAA	ATG	TAA	ATG	T--
Paramisgurnus dabryanus (3)	ATG	TAA	ATG	T--	GTG	TAA	ATG	T--	ATG	TAA	ATG	TAA	ATG	T--	ATG	TA-	ATG	TAA	ATG	TA-	ATG	TAA	ATG	TAA	ATG	T--
Pangio kuhlii	ATG	TAA	ATG	T--	GTG	TAA	ATG	T--	ATG	TAA	ATG	TA-	ATG	T--	ATG	TA-	ATG	TAA	ATG	TA-	ATG	TAA	ATG	TAG	ATG	T--
Pangio oblonga	ATG	TAA	ATG	T--	GTG	TAA	ATG	T--	ATG	TAA	ATG	TA-	ATG	T--	ATG	TA-	ATG	TAA	ATG	TA-	ATG	TAA	ATG	TAA	ATG	T--
Koreocobitis naktongensis	ATG	TAG	ATG	T--	GTG	TAA	ATG	T--	ATG	TAA	ATG	TAA	ATG	T--	ATG	TA-	ATG	TAA	ATG	TA-	ATG	TAA	ATG	TAA	ATG	T--
Kottelatlimia pristes	ATG	TAA	ATG	T--	GTG	TAA	ATG	T--	ATG	TAA	ATG	TA-	ATG	TA-	ATG	T--	ATG	TAA	ATG	TA-	ATG	TAA	ATG	TAG	ATG	TAA
Lepidocephalus macrochir	ATG	TAA	ATG	TAA	GTG	TAA	ATG	T--	ATG	TAA	ATG	TA-	ATG	TA-	ATG	TA-	ATG	TAA	ATG	TA-	ATG	TAA	ATG	TAG	ATG	TAA
Cobitis sinensis	ATG	TAA	ATG	TAG	GTG	TAA	ATG	T--	ATG	TAA	ATG	TAA	ATG	TAA	ATG	TAA	ATG	TAA	ATG	TAG	ATG	TAA	ATG	TAA	ATG	T--
